# Supplementary material for: Gold-Catalyzed Propargylic Substitution Followed by Cycloisomerization in Ionic Liquid: Environmentally Friendly Synthesis of Polysubstituted Furans from Propargylic Alcohols and 1,3-Dicarbonyl Compounds
Source: Molecules. 2024 Nov 18;29(22):5441. doi: 10.3390/molecules29225441 (PMC11597079; doi:10.3390/molecules29225441)
Supplement: Supplementary file 1 [file molecules-29-05441-s001.zip]

Archive with 1 entries (1 files):
- molecules-3265961-supplementary.pdf
